# Supplementary material for: Genomic resolution of linkages in carbon, nitrogen, and sulfur cycling among widespread estuary sediment bacteria
Source: Microbiome. 2015 Apr 13;3:14. doi: 10.1186/s40168-015-0077-6 (PMC4411801; doi:10.1186/s40168-015-0077-6)
Supplement: Additional file 2: Table S5. — Table showing the abundance and identification of genes involved in protein degradation in the genomic bins in this study. The pfam and EC numbers used to search the annotations are provided. The number in each cell represents the number of that particular gene family that was identified. [file 40168_2015_77_MOESM2_ESM.xlsx]

## Sheet: Sheet1
	Defined activity	Peptidase family C25	Bacterial pre-peptidase C-terminal domain	Clostripain family	Peptidase family M28	Peptidase family M50	Di- and tripeptidases	Leucyl aminopeptidase (aminopeptidase T)	Xaa-Pro aminopeptidase	Methionine aminopeptidase	Peptidase propeptide and YPEB domain	Oligoendopeptidase F	Ornithine/acetylornithine aminotransferase	Phosphoserine aminotransferase	4-aminobutyrate aminotransferase and related aminotransferases	Aspartate/tyrosine/aromatic aminotransferase	Glutamate-1-semialdehyde aminotransferase	Pyruvate:ferredoxin oxidoreductase and related 2-oxoacid:ferredoxin oxidoreductases, alpha subunit	Pyruvate:ferredoxin oxidoreductase and related 2-oxoacid:ferredoxin oxidoreductases, gamma subunit	Pyruvate:ferredoxin oxidoreductase and related 2-oxoacid:ferredoxin oxidoreductases, beta subunit	Pyruvate:ferredoxin oxidoreductase and related 2-oxoacid:ferredoxin oxidoreductases, delta subunit	Indolepyruvate ferredoxin oxidoreductase, alpha and beta subunits	Aldehyde:ferredoxin oxidoreductase	Predicted aminopeptidases	Lipoprotein signal peptidase	Aminopeptidase N	Zinc carboxypeptidase	Peptidase S24-like	Peptidase S26	D-aminopeptidase	Chagasin family peptidase inhibitor I42	M61 glycyl aminopeptidase	Transcriptional regulators containing a DNA-binding HTH domain and an aminotransferase domain (MocR family) and their eukaryotic orthologs
	pfam or EC	pfam01364	pfam04151	pfam03415	pfam04389	pfam02163	pfam01546	pfam02073	pfam00557	EC:3.4.11.18	pfam03413	pfam01432	EC:2.6.1.11	pfam00266	EC:2.6.1.19	EC:2.6.1.1	EC:5.4.3.8	pfam01855	pfam01558	pfam02775	pfam14697	EC:1.2.7.8	pfam01314	pfam04389	pfam01252	pfam01433	pfam00246	pfam00717	pfam10502	pfam04951	pfam09394	pfam05299	pfam00155	Total	Average
SM23-62-1	Bacteroides	1	1	0	5	2	4	0	3	2	0	1	0	5	1	3	0	5	2	2	1	2	0	5	1	4	2	2	0	0	0	1	9	64
SM23-62	Bacteroides	2	0	0	4	1	9	0	6	1	0	1	0	10	2	3	0	4	3	2	0	2	1	4	1	3	6	2	0	1	0	0	10	78
SM1-62	Bacteroides	0	0	0	0	4	2	1	2	1	0	1	0	6	2	2	0	5	5	6	1	2	0	3	1	2	6	3	0	2	0	0	8	65	69
SG8-41	Betaproteobacteria	0	0	0	1	2	3	0	1	1	0	1	1	4	0	0	1	0	1	11	1	0	0	1	1	0	2	2	1	0	0	0	8	43
SG8-40	Betaproteobacteria	0	1	0	0	4	3	0	1	1	0	1	2	3	0	0	1	1	1	1	1	5	0	0	1	1	0	0	1	0	0	1	9	39
SG8-39	Betaproteobacteria	0	0	0	0	3	7	0	2	1	0	1	1	5	0	0	1	1	3	9	1	6	0	0	0	0	0	2	1	0	0	0	7	51	44
SM23-51	BRC1	1	1	0	0	3	0	0	4	1	0	1	1	1	0	1	0	3	1	2	0	0	0	0	1	0	3	1	1	1	0	0	4	31	31
SM23-84	Chloroflexi;Anaerolineae	1	1	0	8	10	4	2	4	0	0	0	0	3	1	1	0	5	3	5	1	1	5	8	1	2	0	1	0	1	0	0	8	76
SM23-63	Chloroflexi;Anaerolineae	0	0	0	1	7	9	5	5	1	0	2	0	8	2	1	0	4	2	6	0	2	5	1	1	0	3	2	0	0	1	0	8	76
SG8-19	Chloroflexi;Anaerolineae	0	2	0	1	5	8	1	0	0	1	0	1	7	3	1	1	0	3	2	1	0	2	1	2	1	1	0	0	0	1	0	8	53
SM23-28-2	Chloroflexi;Dehalococcoidia	0	0	0	2	2	2	0	3	1	1	0	2	2	0	0	3	2	3	2	0	1	3	2	0	0	0	2	0	0	0	0	2	35
SM23-28-1	Chloroflexi;Dehalococcoidia	0	0	0	2	0	1	0	2	1	0	0	0	2	0	0	3	1	0	1	0	0	0	2	0	0	0	0	0	0	0	0	1	16
SG8-51-3	Chloroflexi;Dehalococcoidia	0	0	0	0	2	2	0	1	1	1	0	0	4	0	1	1	1	5	4	0	5	3	0	0	0	0	1	0	0	0	0	5	37
DG-22	Chloroflexi;Dehalococcoidia	0	0	0	2	1	1	0	2	1	0	0	0	1	0	0	2	1	2	2	0	2	3	2	0	0	0	1	0	0	0	0	2	25
DG-18	Chloroflexi;Dehalococcoidia	0	0	0	0	2	1	0	2	2	0	0	1	0	0	0	0	0	3	3	3	3	5	0	0	0	0	1	0	0	1	0	3	30	44
SM23-39	Chlymidae	0	0	0	0	2	1	0	2	1	0	1	0	2	0	0	0	1	0	0	0	0	0	0	1	0	0	1	0	0	0	0	2	14	14
SG8-13	Deltaproteobacteria	0	0	0	3	1	1	1	1	1	0	0	0	5	0	1	2	0	4	3	1	2	0	3	1	1	0	3	1	1	0	0	10	46
DG-28	Deltaproteobacteria	0	0	0	0	1	0	0	0	0	0	0	1	2	0	0	1	0	2	0	3	0	6	0	0	0	1	0	0	0	0	0	6	23
SG8-35-2	Deltaproteobacteria; Desulfobacterales	0	0	1	1	4	0	0	1	1	0	1	1	7	0	1	1	1	4	1	2	2	0	1	1	1	0	1	0	0	0	0	5	38
SG8-35	Deltaproteobacteria; Desulfobacterales	0	0	0	1	4	2	0	1	1	0	0	1	4	0	1	1	0	1	2	2	0	0	1	1	0	0	2	1	0	0	0	8	34
DG-60	Deltaproteobacteria;Syntrophobacter	0	0	0	0	3	2	0	1	1	0	0	1	2	0	2	0	0	2	1	2	0	0	0	1	0	0	1	0	0	0	0	7	26	33
DG-40	Gammaproteobaciteria/Coxiella	0	0	0	0	3	0	0	0	0	0	0	0	5	0	1	0	0	0	0	2	0	0	0	2	0	1	1	1	0	1	0	4	21
SG8-47	Gammaproteobacteria	0	0	0	1	5	2	0	1	1	1	1	0	4	0	0	1	1	1	2	0	1	0	1	1	1	0	4	0	0	0	0	5	34
SG8-31	Gammaproteobacteria	0	0	0	1	4	7	0	4	2	2	5	1	10	0	2	2	0	1	0	1	0	0	1	2	1	4	2	1	0	0	0	14	67
SG8-30	Gammaproteobacteria	0	0	0	0	1	5	0	2	1	0	1	0	5	1	1	2	0	0	2	1	0	0	0	1	0	1	1	0	0	1	0	9	35
SG8-15	Gammaproteobacteria	0	1	1	1	1	3	0	2	2	0	0	1	3	0	2	0	0	0	0	2	0	0	1	0	0	0	1	2	0	0	0	11	34
SG8-11	Gammaproteobacteria	0	1	0	1	3	2	1	0	0	0	0	0	2	0	0	1	1	1	1	0	0	1	1	1	1	0	2	2	0	0	0	3	25
SM23-46	Gammaproteobacteria;Acidithiobacillales	0	0	0	0	3	2	0	2	1	1	0	1	5	0	0	1	2	1	1	0	0	0	0	1	0	0	2	0	0	0	0	10	33
SM1-46	Gammaproteobacteria;Acidithiobacillales	0	0	0	0	2	4	0	8	1	0	0	0	10	0	0	1	4	4	5	0	2	1	7	0	1	13	0	0	2	0	0	2	67
SG8-45	Gammaproteobacteria;Acidithiobacillales	0	0	0	0	0	2	0	1	1	2	1	1	3	0	0	1	0	0	1	2	0	0	0	0	1	1	3	1	0	0	0	7	28
SG8-50	Gammaproteobacteria;Thiothrichales	0	2	0	1	5	2	0	0	0	1	1	2	6	0	0	1	0	0	0	2	0	1	1	0	1	0	0	2	0	2	0	4	34	38
SM23-52	Gemmatiomonas	0	4	0	14	6	11	0	9	1	0	1	0	12	1	0	1	4	2	2	0	0	0	14	1	1	8	3	0	0	0	1	7	103
SG8-38-2	Gemmatiomonas	0	0	0	5	2	6	0	2	1	0	0	0	8	0	1	1	1	0	0	1	1	0	5	0	0	5	0	4	2	0	1	6	52
SG8-28	Gemmatiomonas	0	0	0	12	5	8	0	3	1	0	3	0	13	0	4	1	0	0	0	0	0	0	12	1	2	6	1	2	1	0	0	8	83
SG8-23	Gemmatiomonas	0	0	0	6	1	9	0	6	1	0	0	0	16	2	2	0	0	1	2	0	0	0	6	0	2	4	1	2	2	0	0	8	71
SG8-17	Gemmatiomonas	0	2	0	8	2	9	0	3	2	5	2	0	12	1	2	2	1	1	1	1	2	0	8	0	2	9	1	0	2	0	0	6	84	79
DG-56	KD3-62	0	0	1	0	1	0	0	0	0	1	0	1	2	3	0	2	1	1	1	0	3	0	0	0	0	0	1	0	0	0	0	0	18	18
SM23-57	KSB1	10	0	0	1	1	3	0	2	1	0	0	0	6	3	0	0	3	3	3	0	2	2	1	0	1	2	0	0	1	1	0	5	51
SM23-31	KSB1	1	0	0	9	1	5	0	9	1	2	0	0	9	0	0	1	1	3	3	0	2	1	9	1	1	15	0	0	3	0	1	1	79	65
SG8-38-1	Myxococcales	0	0	0	0	2	5	0	2	2	0	1	3	7	1	1	3	0	0	3	1	0	0	0	1	1	0	2	1	0	0	0	9	45
SG8-38	Myxococcales	0	0	0	0	3	1	0	1	1	0	1	2	6	0	1	1	0	0	1	0	0	0	0	0	1	1	2	1	0	0	0	11	34	40
SG8-3	Nitrospira	0	0	0	1	3	1	0	1	1	0	1	2	8	0	1	4	4	6	5	5	3	7	1	2	3	1	4	0	0	0	0	7	71	71
SM23-35	Nitrospira/ like Thermodesulfovibrio	0	0	0	1	3	0	0	2	1	0	1	1	3	1	1	1	2	2	1	0	2	0	1	1	0	0	1	0	0	0	0	6	31
SG8-35-4	Nitrospira/ like Thermodesulfovibrio	0	0	0	1	3	1	0	1	1	0	0	1	6	0	2	1	1	2	1	3	0	0	1	1	0	2	0	0	0	0	0	8	36
SG8-35-1	Nitrospira/ like Thermodesulfovibrio	0	0	0	1	5	3	1	1	1	0	0	1	5	0	1	3	2	3	4	4	0	0	1	0	1	0	1	0	0	0	0	9	47	38
SG8-24	OD1	0	0	0	0	4	0	0	1	1	0	1	0	3	0	0	0	0	1	1	0	0	0	0	1	0	1	2	0	0	0	0	0	16
DG-74-3	OD1	0	0	0	0	2	0	0	1	1	0	0	0	0	0	0	0	0	1	0	0	2	0	0	0	0	0	2	0	0	0	0	0	9
DG-74-2	OD1	1	0	0	0	5	0	0	1	1	0	0	0	2	0	0	0	1	2	0	0	4	0	0	0	0	0	6	0	0	0	0	2	25
DG-74-1	OD1	0	0	0	0	2	0	0	1	1	0	0	0	0	0	0	0	1	1	0	0	2	0	0	0	0	0	1	0	0	0	0	0	9
DG-72	OD1	0	0	0	0	2	0	0	1	1	2	0	0	1	0	0	0	2	2	0	0	2	0	0	1	0	0	2	0	0	0	0	0	16	15
DG-75	OP11	0	0	0	0	0	0	0	1	1	0	0	0	0	0	0	0	0	0	1	0	0	0	0	0	0	0	1	0	0	0	0	0	4
SM23-65	Planctomyce	1	0	0	0	0	0	0	2	1	0	0	0	2	0	0	1	1	0	0	0	0	0	0	1	0	0	1	0	1	0	0	3	14
SM23-32	Planctomyce	0	0	0	0	1	1	0	2	1	1	0	0	3	0	2	1	2	1	1	0	0	0	0	1	0	1	0	0	2	0	0	6	26
SM23-25	Planctomyce	1	1	0	0	2	0	0	4	1	0	0	1	4	0	0	1	1	2	4	0	0	1	0	0	0	2	0	0	0	0	0	4	29
DG-58	Plantomycetes	0	0	0	0	2	1	0	1	1	0	0	0	2	0	1	1	0	1	0	2	0	0	0	1	0	1	1	1	0	0	0	3	19
DG-23	Plantomycetes	0	0	0	0	3	0	0	1	1	0	1	1	3	1	1	0	1	2	3	1	1	0	0	1	1	1	1	0	0	0	0	5	29
DG-20	Plantomycetes	1	0	0	0	1	0	0	2	1	1	0	0	1	0	2	1	0	2	3	3	0	0	0	0	0	0	0	1	0	0	0	4	23
SM23-33	Plantomycetes/Phycisphaerae	0	1	0	2	4	2	0	3	1	0	0	1	2	1	1	0	2	1	2	0	3	0	2	1	0	2	3	0	2	0	0	5	41
SM23-30	Plantomycetes/Phycisphaerae	1	3	0	8	5	7	0	7	1	0	0	0	6	3	2	2	4	3	4	0	2	3	8	0	1	23	4	0	1	0	0	10	108
SM1-79	Plantomycetes/Phycisphaerae	0	0	0	0	2	3	1	3	1	0	0	0	7	3	0	0	4	3	4	0	2	2	1	0	1	2	2	0	1	1	0	5	48
SG8-4	Plantomycetes/Phycisphaerae	0	1	0	0	1	1	1	1	1	0	0	0	3	1	2	1	0	2	4	0	0	0	0	1	1	5	2	1	1	0	0	10	40	35
DG-61	Spirochete	0	0	0	1	1	8	1	5	0	0	0	2	5	3	3	0	1	3	1	3	2	6	1	0	0	0	0	1	0	0	0	9	56
SM23-40	TA06	8	0	0	2	5	1	0	3	1	0	0	0	5	0	1	0	6	4	4	0	0	0	2	1	2	8	1	0	0	0	0	6	60
SM1-40	TA06	0	0	0	0	2	0	0	1	0	0	0	1	2	0	0	1	1	2	2	0	0	0	0	0	1	1	0	0	0	0	0	3	17
DG-78	TA06	4	1	1	0	0	0	1	2	1	0	0	0	3	2	1	0	1	3	4	2	0	0	0	1	2	1	3	2	0	0	0	5	40
DG-26	TA06	2	2	0	0	0	2	2	3	3	0	0	0	5	1	2	0	0	5	3	0	2	0	0	2	0	0	0	1	1	0	0	4	40
DG-24	TA06	0	0	0	1	2	1	0	1	1	0	0	0	7	0	2	0	0	2	2	5	0	0	1	0	1	1	1	0	0	0	0	5	33	41
DG-54-3	WOR-1	3	1	0	0	3	4	2	3	2	0	0	0	2	1	0	1	0	6	4	1	0	0	0	1	2	1	1	0	0	0	0	9	47	47
SM23-29	WOR-2	1	0	0	2	5	1	0	4	2	0	0	1	4	0	3	1	4	4	7	2	0	0	2	2	0	0	3	0	0	0	0	10	58	53
SM23-60	WOR-3	14	0	1	4	2	0	3	2	1	0	0	0	8	4	0	0	8	7	9	0	2	0	4	1	5	5	4	0	1	1	0	8	94
SM23-42	WOR-3	17	0	2	3	4	2	1	2	1	0	1	0	6	2	2	0	5	5	6	1	2	0	3	1	2	6	3	0	2	0	0	8	87
SM1-77	WOR-3	0	0	0	0	3	3	0	3	0	0	0	0	5	0	0	0	0	0	0	0	0	0	3	0	1	2	1	0	0	0	1	2	24
DG-78-2	WOR-3	2	0	0	1	4	0	2	2	1	0	0	0	6	2	1	0	0	6	6	3	2	0	1	1	2	0	1	2	0	0	1	5	51	64
DG-63	WS3	0	0	0	0	2	1	1	1	1	0	1	1	3	2	0	0	0	6	6	0	2	0	0	1	0	0	1	0	0	1	0	6	36	36
SM23-81	Zixibacteria	9	0	1	1	5	2	1	3	1	0	3	0	4	0	1	1	4	5	6	0	2	0	1	1	2	0	1	0	1	0	0	11	66
SM23-73-3	Zixibacteria	8	0	2	2	4	1	1	2	1	0	1	0	3	0	0	0	2	1	1	0	0	0	2	1	3	2	2	0	0	0	0	5	44
SM23-73-2	Zixibacteria	9	0	0	2	4	1	2	2	1	0	0	0	3	1	0	0	5	4	5	0	0	1	2	1	1	2	2	0	0	1	0	6	55
SM23-73	Zixibacteria	6	0	1	1	0	0	1	2	1	0	0	0	1	0	1	0	2	1	2	0	0	0	1	1	0	0	1	0	0	0	0	5	27
SM1-73	Zixibacteria	0	0	0	0	2	3	0	3	0	0	0	0	5	0	0	0	5	2	3	0	0	0	4	0	0	1	0	1	1	0	0	3	33
DG-27	Zixibacteria	0	0	0	1	2	0	1	1	1	0	0	0	0	0	1	0	1	3	2	1	2	1	1	0	0	0	1	0	0	0	1	2	22	42
