# Supplementary material for: Genomic resolution of linkages in carbon, nitrogen, and sulfur cycling among widespread estuary sediment bacteria
Source: Microbiome. 2015 Apr 13;3:14. doi: 10.1186/s40168-015-0077-6 (PMC4411801; doi:10.1186/s40168-015-0077-6)
Supplement: Additional file 3: Table S6. — A complete list of the abundance and specific genes in the genomic bins involved in degradation of organic carbon compounds identified by comparison to the CAZy database. The number represents the number of that particular gene that was found in that bin. [file 40168_2015_77_MOESM3_ESM.xlsx]

## Sheet: Sheet1
	CAZy family	Cellulose degradation	GH5		GH6	GH7	GH9	GH45	GH48	GH1	GH3	Hemicellulose -Debranching enzymes	GH51	GH54	GH62		GH67		GH78	Endohemicellases	GH53	GH8	GH10	GH11	GH28		GH26		Other Oligosaccharide-degrading enzymes	GH39	GH43		GH38	GH2	GH35	GH42	GH53	GH29	Amylolytic enzymes					Other degradative enzymes	GH18
	Defined activity		Cellulase	Endoglucanase	Putative endoglucanases				Endo-processive cellulases	β-glucosidase			α-L-arabinofuranosidase			β-D-glucuronidase	Putative α-D-glucuronidase	α-L-rhamnosidase	putative rhamnosidase		Endo-1,4-β-galactanase	Endo xylanase	Endo-1,4-β-xylanase	Xylanase	Putative galacturonases	Endo-mannanase	Putative β mannanase and xylanase	α-D-xylosidase		β-1,4 -xylanase/β-D-xylosidase	Putative xylosidase and arbinases	β-1,4,-mannosidase	α mannosidase	β-galactosidase	Putative β-galactosidase		Endo-1,4-β-galactanase	α-L-fucosidase		α amylase	gluco amylase	pullanase	isoamylase		Chitinase	β-N-acetyl-glucosaminidase (NAG)	Pectin-esterase	Pectin lyase	Putative pectin hydrolysis
	EC # or pfam			3.2.1.4												3.21.1.31		3.2.1.40								3.2.1.78		3.2.1._		3.2.1.37		3.2.1.25								pfam00128	3.2.1.3	pfam03714	3.2.1.68			3.2.1.52	3.2.1.11	4.2.2.10	PF01095, PF00544
SM23-84	Chloroflexi;Anaerolineae	3	2	0	0	0	0	0	0	1	0	0	0	0	0	0	0	0	0	2	0	0	1	0	0	0	1	0	9	6	0	0	1	0	0	2	0	0	0	0	0	0	0	1	1	0	0	0	0
SM23-81	Zixibacteria	5	0	4	0	0	1	0	0	0	0	2	1	0	0	0	0	0	1	0	0	0	0	0	0	0	0	0	0	0	0	0	0	0	0	0	0	0	5	5	0	0	0	0	0	0	0	0	0
SM23-73-3	Zixibacteria	2	0	2	0	0	0	0	0	0	0	0	0	0	0	0	0	0	0	0	0	0	0	0	0	0	0	0	1	0	0	0	0	0	1	0	0	0	4	4	0	0	0	0	0	0	0	0	0
SM23-73-2	Zixibacteria	1	0	0	0	0	0	0	0	0	1	0	0	0	0	0	0	0	0	0	0	0	0	0	0	0	0	0	1	0	0	0	0	0	1	0	0	0	0	0	0	0	0	0	0	0	0	0	0
SM23-73	Zixibacteria	0	0	0	0	0	0	0	0	0	0	0	0	0	0	0	0	0	0	0	0	0	0	0	0	0	0	0	1	0	0	0	0	0	1	0	0	0	0	0	0	0	0	0	0	0	0	0	0
SM23-65	Planctomyce	2	1	0	0	0	0	0	0	0	1	0	0	0	0	0	0	0	0	1	0	0	0	0	1	0	0	0	7	0	0	0	0	2	1	4	0	0	0	0	0	0	0	0	0	0	0	0	0
SM23-63	Chloroflexi;Anaerolineae	7	0	3	0	0	0	0	0	2	2	0	0	0	0	0	0	0	0	1	1	0	0	0	0	0	0	0	3	0	0	0	1	0	0	1	1	0	0	0	0	0	0	0	0	0	0	0	0
SM23-62-1	Bacteroides	23	10	1	0	0	4	0	0	0	8	8	4	0	0	0	1	0	3	8	1	0	0	0	4	0	3	0	21	0	6	0	1	7	1	1	1	4	4	3	1	0	0	0	0	0	0	0	0
SM23-62	Bacteroides	23	10	2	0	0	5	0	0	0	6	23	5	0	0	0	0	3	15	13	2	0	0	0	5	2	4	0	59	0	9	0	8	23	0	0	2	17	3	3	0	0	0	0	0	0	0	0	0
SM23-60	WOR-3	1	0	1	0	0	0	0	0	0	0	9	0	0	0	0	0	9	0	2	0	0	0	0	0	2	0	0	1	0	1	0	0	0	0	0	0	0	4	3	1	0	0	1	1	0	0	0	0
SM23-57	KSB1	7	0	5	0	0	0	0	0	1	1	0	0	0	0	0	0	0	0	2	1	0	0	0	1	0	0	0	4	0	0	0	1	1	0	0	1	1	1	1	0	0	0	0	0	0	0	0	0
SM23-52	Gemmatiomonas	8	3	1	0	0	1	0	0	0	3	1	0	0	0	0	0	0	1	1	1	0	0	0	0	0	0	0	11	0	0	0	1	6	0	0	1	3	4	4	0	0	0	0	0	0	0	0	0
SM23-51	BRC1	6	3	3	0	0	0	0	0	0	0	1	1	0	0	0	0	0	0	0	0	0	0	0	0	0	0	0	3	0	0	0	0	1	0	1	0	1	6	6	0	0	0	0	0	0	0	0	0
SM23-46	Gammaproteobacteria;Acidithiobacillales	0	0	0	0	0	0	0	0	0	0	1	0	0	0	0	0	0	1	3	0	0	0	0	3	0	0	0	0	0	0	0	0	0	0	0	0	0	0	0	0	0	0	0	0	0	0	0	0
SM23-42	WOR-3	0	0	0	0	0	0	0	0	0	0	0	0	0	0	0	0	0	0	0	0	0	0	0	0	0	0	0	0	0	0	0	0	0	0	0	0	0	1	1	0	0	0	1	1	0	0	0	0
SM23-40	TA06	5	0	4	0	0	1	0	0	0	0	1	1	0	0	0	0	0	0	0	0	0	0	0	0	0	0	0	2	1	1	0	0	0	0	0	0	0	1	1	0	0	0	0	0	0	0	0	0
SM23-39	Chlymidae	5	0	4	0	0	0	0	0	0	1	0	0	0	0	0	0	0	0	0	0	0	0	0	0	0	0	0	0	0	0	0	0	0	0	0	0	0	0	0	0	0	0	0	0	0	0	0	0
SM23-35	Nitrospira/ like Thermodesulfovibrio	2	0	0	0	0	0	0	0	1	1	0	0	0	0	0	0	0	0	0	0	0	0	0	0	0	0	0	0	0	0	0	0	0	0	0	0	0	0	0	0	0	0	0	0	0	0	0	0
SM23-33	Plantomycetes/Phycisphaerae	5	4	0	0	0	0	0	0	0	1	5	1	0	0	0	0	0	4	1	0	0	0	0	1	0	0	0	13	0	0	0	2	4	1	6	0	0	2	2	0	0	0	1	1	0	0	0	0
SM23-32	Planctomyce	26	12	3	0	0	10	0	0	0	1	7	3	0	1	0	0	1	2	1	0	0	0	0	0	0	1	0	25	9	1	0	2	8	0	4	0	1	0	0	0	0	0	0	0	0	0	0	0
SM23-31	KSB1	3	0	2	0	0	0	0	0	0	1	1	1	0	0	0	0	0	0	0	0	0	0	0	0	0	0	0	3	0	0	0	0	2	0	0	0	1	1	1	0	0	0	1	1	0	0	0	0
SM23-30	Plantomycetes/Phycisphaerae	1	0	0	0	0	0	0	0	0	1	5	1	0	0	0	0	0	4	0	0	0	0	0	0	0	0	0	4	0	0	0	0	2	0	0	0	2	1	1	0	0	0	0	0	0	0	0	0
SM23-29	WOR-2	8	7	0	0	0	0	0	0	0	1	4	0	0	0	0	0	2	2	0	0	0	0	0	0	0	0	0	12	0	0	0	0	8	2	2	0	0	3	3	0	0	0	0	0	0	0	0	0
SM23-28-2	Chloroflexi;Dehalococcoidia	1	1	0	0	0	0	0	0	0	0	0	0	0	0	0	0	0	0	0	0	0	0	0	0	0	0	0	1	0	0	0	1	0	0	0	0	0	0	0	0	0	0	1	1	0	0	0	0
SM23-28-1	Chloroflexi;Dehalococcoidia	0	0	0	0	0	0	0	0	0	0	0	0	0	0	0	0	0	0	0	0	0	0	0	0	0	0	0	1	0	0	0	1	0	0	0	0	0	4	3	1	0	0	0	0	0	0	0	0
SM23-25	Planctomyce	9	7	0	0	0	1	0	0	1	0	9	2	0	1	0	0	0	6	2	1	0	0	0	0	0	1	0	16	0	3	0	0	2	0	1	1	9	2	1	1	0	0	0	0	0	0	0	0
SM1-79	Plantomycetes/Phycisphaerae	7	6	0	0	0	1	0	0	0	0	6	2	0	0	0	0	0	4	4	0	0	0	0	4	0	0	0	13	4	3	0	0	1	0	2	0	3	0	0	0	0	0	0	0	0	0	0	0
SM1-77	WOR-3	1	0	1	0	0	0	0	0	0	0	4	0	0	0	0	0	4	0	0	0	0	0	0	0	0	0	0	0	0	0	0	0	0	0	0	0	0	1	1	0	0	0	0	0	0	0	0	0
SM1-73	Zixibacteria	2	0	1	0	0	0	0	0	0	1	0	0	0	0	0	0	0	0	0	0	0	0	0	0	0	0	0	1	0	1	0	0	0	0	0	0	0	1	1	0	0	0	0	0	0	0	0	0
SM1-62	Bacteroides	5	2	0	0	0	1	0	0	0	2	4	0	0	0	0	0	0	4	4	1	0	0	0	0	0	3	0	23	0	2	0	3	8	0	0	1	9	0	0	0	0	0	1	0	1	0	0	0
SM1-46	Gammaproteobacteria;Acidithiobacillales	2	0	1	0	0	0	0	0	0	1	1	0	0	0	0	0	1	0	1	0	0	0	0	0	1	0	0	2	0	0	2	0	0	0	0	0	0	1	1	0	0	0	2	0	2	0	0	0
SM1-40	TA06	1	0	0	0	0	1	0	0	0	0	1	1	0	0	0	0	0	0	0	0	0	0	0	0	0	0	0	2	1	1	0	0	0	0	0	0	0	0	0	0	0	0	1	0	1	0	0	0
SG8-51-3	Chloroflexi;Dehalococcoidia	0	0	0	0	0	0	0	0	0	0	0	0	0	0	0	0	0	0	0	0	0	0	0	0	0	0	0	0	0	0	0	0	0	0	0	0	0	0	0	0	0	0	0	0	0	0	0	0
SG8-50	Gammaproteobacteria;Thiothrichales	1	1	0	0	0	0	0	0	0	0	0	0	0	0	0	0	0	0	0	0	0	0	0	0	0	0	0	4	0	0	0	0	0	0	1	0	3	4	4	0	0	0	0	0	0	0	0	0
SG8-47	Gammaproteobacteria	0	0	0	0	0	0	0	0	0	0	0	0	0	0	0	0	0	0	0	0	0	0	0	0	0	0	0	0	0	0	0	0	0	0	0	0	0	4	4	0	0	0	0	0	0	0	0	0
SG8-45	Gammaproteobacteria;Acidithiobacillales	1	0	0	0	0	0	0	0	0	1	0	0	0	0	0	0	0	0	0	0	0	0	0	0	0	0	0	0	0	0	0	0	0	0	0	0	0	1	1	0	0	0	1	0	1	0	0	0
SG8-41	Betaproteobacteria	1	0	0	0	0	0	0	0	0	1	0	0	0	0	0	0	0	0	0	0	0	0	0	0	0	0	0	0	0	0	0	0	0	0	0	0	0	0	0	0	0	0	1	0	1	0	0	0
SG8-40	Betaproteobacteria	1	0	0	0	0	0	0	0	0	1	0	0	0	0	0	0	0	0	0	0	0	0	0	0	0	0	0	0	0	0	0	0	0	0	0	0	0	4	3	1	0	0	1	0	1	0	0	0
SG8-4	Plantomycetes/Phycisphaerae	4	4	0	0	0	0	0	0	0	0	5	1	0	1	0	1	0	2	8	2	0	0	0	4	0	2	0	29	2	3	0	2	9	0	2	2	9	1	0	1	0	0	1	0	1	0	0	0
SG8-39	Betaproteobacteria	0	0	0	0	0	0	0	0	0	0	0	0	0	0	0	0	1	0	0	0	0	0	0	0	0	0	0	2	0	0	2	0	0	0	0	0	0	1	0	1	0	0	0	0	0	0	0	0
SG8-38-2	Gemmatiomonas	4	2	0	0	0	1	0	0	0	1	1	0	0	0	0	0	0	1	0	0	0	0	0	0	0	0	0	3	0	0	0	0	3	0	0	0	0	4	4	0	0	0	0	0	0	0	0	0
SG8-38-1	Myxococcales	6	1	1	0	0	0	0	0	2	2	1	0	0	0	0	0	1	0	0	0	0	0	0	0	0	0	0	0	0	0	0	0	0	0	0	0	0	0	0	0	0	0	0	0	0	0	0	0
SG8-38	Myxococcales	3	2	0	0	0	0	0	0	0	1	1	0	0	0	0	0	0	1	1	0	0	0	0	1	0	0	0	2	1	0	0	0	1	0	0	0	0	2	2	0	0	0	2	0	1	0	0	1
SG8-35-4	Nitrospira/ like Thermodesulfovibrio	0	0	0	0	0	0	0	0	0	0	0	0	0	0	0	0	0	0	0	0	0	0	0	0	0	0	0	0	0	0	0	0	0	0	0	0	0	3	2	1	0	0	2	0	2	0	0	0
SG8-35-2	Deltaproteobacteria; Desulfobacterales	1	0	0	0	0	0	0	0	0	1	0	0	0	0	0	0	0	0	1	0	0	1	0	0	0	0	0	1	0	1	0	0	0	0	0	0	0	3	3	0	0	0	0	0	0	0	0	0
SG8-35-1	Nitrospira/ like Thermodesulfovibrio	1	1	0	0	0	0	0	0	0	0	0	0	0	0	0	0	0	0	3	0	0	1	0	0	0	2	0	1	0	1	0	0	0	0	0	0	0	3	1	2	0	0	1	0	1	0	0	0
SG8-35	Deltaproteobacteria; Desulfobacterales	2	0	0	0	0	0	0	0	0	2	0	0	0	0	0	0	0	0	2	0	0	1	1	0	0	0	0	1	0	1	0	0	0	0	0	0	0	5	4	1	0	0	0	0	0	0	0	0
SG8-31	Gammaproteobacteria	6	2	0	0	0	0	0	0	0	4	0	0	0	0	0	0	0	0	1	0	0	0	0	0	0	1	0	0	0	0	0	0	0	0	0	0	0	4	1	3	0	0	2	0	2	0	0	0
SG8-30	Gammaproteobacteria	2	0	0	0	0	0	0	0	0	2	0	0	0	0	0	0	0	0	0	0	0	0	0	0	0	0	0	1	0	0	0	0	1	0	0	0	0	3	1	2	0	0	2	0	2	0	0	0
SG8-3	Nitrospira	2	0	0	0	0	0	0	0	0	2	0	0	0	0	0	0	0	0	0	0	0	0	0	0	0	0	0	0	0	0	0	0	0	0	0	0	0	2	1	0	1	0	1	0	1	0	0	0
SG8-28	Gemmatiomonas	10	4	0	0	0	0	0	0	0	6	3	1	0	0	0	0	0	2	0	0	0	0	0	0	0	0	0	11	0	0	0	2	5	0	0	0	4	0	0	0	0	0	0	0	0	0	0	0
SG8-24	OD1	3	1	0	0	0	0	0	0	2	0	0	0	0	0	0	0	0	0	0	0	0	0	0	0	0	0	0	0	0	0	0	0	0	0	0	0	0	9	7	2	0	0	2	0	2	0	0	0
SG8-23	Gemmatiomonas	6	0	2	0	0	0	0	0	0	4	1	0	0	0	0	0	1	0	1	0	0	0	0	1	0	0	0	1	0	0	0	0	1	0	0	0	0	7	6	1	0	0	3	1	2	0	0	0
SG8-19	Chloroflexi;Anaerolineae	6	2	0	0	0	0	0	0	2	2	0	0	0	0	0	0	0	0	0	0	0	0	0	0	0	0	0	9	7	0	0	0	1	0	1	0	0	0	0	0	0	0	0	0	0	0	0	0
SG8-17	Gemmatiomonas	2	0	2	0	0	0	0	0	0	0	2	0	0	0	0	0	0	2	0	0	0	0	0	0	0	0	0	1	0	0	0	1	0	0	0	0	0	0	0	0	0	0	3	0	3	0	0	0
SG8-15	Gammaproteobacteria	2	0	2	0	0	0	0	0	0	0	0	0	0	0	0	0	0	0	1	0	0	0	0	1	0	0	0	0	0	0	0	0	0	0	0	0	0	3	3	0	0	0	1	0	1	0	0	0
SG8-13	Deltaproteobacteria	4	0	2	0	0	1	0	0	0	1	0	0	0	0	0	0	0	0	0	0	0	0	0	0	0	0	0	0	0	0	0	0	0	0	0	0	0	5	4	1	0	0	2	0	2	0	0	0
SG8-11	Gammaproteobacteria	1	1	0	0	0	0	0	0	0	0	0	0	0	0	0	0	0	0	1	0	0	0	0	1	0	0	0	1	0	1	0	0	0	0	0	0	0	2	2	0	0	0	1	0	1	0	0	0
DG-78-2	WOR-3	0	0	0	0	0	0	0	0	0	0	0	0	0	0	0	0	0	0	0	0	0	0	0	0	0	0	0	0	0	0	0	0	0	0	0	0	0	0	0	0	0	0	0	0	0	0	0	0
DG-78	TA06	0	0	0	0	0	0	0	0	0	0	0	0	0	0	0	0	0	0	0	0	0	0	0	0	0	0	0	0	0	0	0	0	0	0	0	0	0	0	0	0	0	0	1	1	0	0	0	0
DG-75	OP11	4	0	4	0	0	0	0	0	0	0	0	0	0	0	0	0	0	0	0	0	0	0	0	0	0	0	0	2	1	1	0	0	0	0	0	0	0	0	0	0	0	0	0	0	0	0	0	0
DG-74-3	OD1	5	1	3	0	0	0	0	0	0	1	1	0	0	0	0	0	0	1	0	0	0	0	0	0	0	0	0	0	0	0	0	0	0	0	0	0	0	1	1	0	0	0	0	0	0	0	0	0
DG-74-2	OD1	1	0	0	0	0	0	0	0	1	0	0	0	0	0	0	0	0	0	0	0	0	0	0	0	0	0	0	1	0	0	0	0	0	1	0	0	0	0	0	0	0	0	0	0	0	0	0	0
DG-74-1	OD1	1	1	0	0	0	0	0	0	0	0	0	0	0	0	0	0	0	0	0	0	0	0	0	0	0	0	0	0	0	0	0	0	0	0	0	0	0	0	0	0	0	0	0	0	0	0	0	0
DG-72	OD1	1	1	0	0	0	0	0	0	0	0	0	0	0	0	0	0	0	0	0	0	0	0	0	0	0	0	0	0	0	0	0	0	0	0	0	0	0	0	0	0	0	0	0	0	0	0	0	0
DG-63	WS3	4	3	0	0	0	0	0	0	0	1	1	1	0	0	0	0	0	0	1	0	0	0	0	1	0	0	0	0	0	0	0	0	0	0	0	0	0	1	0	1	0	0	0	0	0	0	0	0
DG-61	Spirochete	4	0	2	0	0	0	0	0	0	2	0	0	0	0	0	0	0	0	0	0	0	0	0	0	0	0	0	1	0	0	0	0	1	0	0	0	0	2	2	0	0	0	2	0	1	0	0	1
DG-60	Deltaproteobacteria;Syntrophobacter	2	0	2	0	0	0	0	0	0	0	0	0	0	0	0	0	0	0	0	0	0	0	0	0	0	0	0	0	0	0	0	0	0	0	0	0	0	9	8	1	0	0	2	0	2	0	0	0
DG-58	Plantomycetes	2	2	0	0	0	0	0	0	0	0	1	0	0	0	0	0	0	1	1	0	0	0	0	1	0	0	0	7	1	0	0	0	1	0	5	0	0	0	0	0	0	0	0	0	0	0	0	0
DG-56	KD3-62	3	2	1	0	0	0	0	0	0	0	3	1	0	0	0	0	1	1	0	0	0	0	0	0	0	0	0	7	2	0	0	2	1	0	2	0	0	0	0	0	0	0	0	0	0	0	0	0
DG-54-3	WOR-1	0	0	0	0	0	0	0	0	0	0	5	0	0	0	0	0	2	3	2	0	0	0	0	0	0	2	0	7	1	0	1	0	1	2	2	0	0	0	0	0	0	0	0	0	0	0	0	0
DG-40	Gammaproteobaciteria/Coxiella	2	1	1	0	0	0	0	0	0	0	0	0	0	0	0	0	0	0	1	0	0	0	0	1	0	0	0	2	0	1	0	0	0	0	0	0	1	4	4	0	0	0	0	0	0	0	0	0
DG-28	Deltaproteobacteria	0	0	0	0	0	0	0	0	0	0	0	0	0	0	0	0	0	0	0	0	0	0	0	0	0	0	0	0	0	0	0	0	0	0	0	0	0	0	0	0	0	0	0	0	0	0	0	0
DG-27	Zixibacteria	2	1	0	0	0	0	0	0	0	1	1	1	0	0	0	0	0	0	0	0	0	0	0	0	0	0	0	0	0	0	0	0	0	0	0	0	0	0	0	0	0	0	0	0	0	0	0	0
DG-26	TA06	1	0	1	0	0	0	0	0	0	0	0	0	0	0	0	0	0	0	0	0	0	0	0	0	0	0	0	4	0	4	0	0	0	0	0	0	0	0	0	0	0	0	1	0	1	0	0	0
DG-24	TA06	1	0	0	0	0	1	0	0	0	0	0	0	0	0	0	0	0	0	0	0	0	0	0	0	0	0	0	1	0	1	0	0	0	0	0	0	0	0	0	0	0	0	0	0	0	0	0	0
DG-23	Plantomycetes	11	7	4	0	0	0	0	0	0	0	1	1	0	0	0	0	0	0	2	0	0	0	0	2	0	0	0	3	0	3	0	0	0	0	0	0	0	1	1	0	0	0	0	0	0	0	0	0
DG-22	Chloroflexi;Dehalococcoidia	2	0	2	0	0	0	0	0	0	0	0	0	0	0	0	0	0	0	0	0	0	0	0	0	0	0	0	1	0	0	0	1	0	0	0	0	0	0	0	0	0	0	0	0	0	0	0	0
DG-20	Plantomycetes	9	8	0	0	0	0	0	0	1	0	3	2	0	0	0	0	0	1	2	1	0	0	0	1	0	0	0	10	1	1	0	0	3	0	3	1	1	2	2	0	0	0	1	1	0	0	0	0
DG-18	Chloroflexi;Dehalococcoidia	4	0	4	0	0	0	0	0	0	0	1	0	0	0	0	0	1	0	0	0	0	0	0	0	0	0	0	0	0	0	0	0	0	0	0	0	0	1	0	1	0	0	0	0	0	0	0	0
